# Supplementary material for: Comparison of proton pump inhibitors and histamine 2 receptor antagonists for stress ulcer prophylaxis in the intensive care unit
Source: Sci Rep. 2021 Sep 16;11:18467. doi: 10.1038/s41598-021-98069-7 (PMC8446063; doi:10.1038/s41598-021-98069-7)
Supplement: Supplementary file 2 — Supplementary Information 2. [file 41598_2021_98069_MOESM2_ESM.xlsx]

## Sheet: Sheet1
Supplementary Table S2. The covariates used in the study.
Number	Covariate name
	Demographics
1		gender = MALE
2		gender = FEMALE
3		age in years
	Conditions
4		Inflammation of specific body organs
5		Neoplastic disease
6		Heart valve stenosis
7		Malignant neoplastic disease
8		Inflammation of specific body systems
9		Heart valve regurgitation
10		Inflammatory disorder of lower respiratory tract
11		Chest pain
12		Pneumonitis
13		Inflammatory disorder of the respiratory tract
14		Pneumonia
15		Lung consolidation
16		Abnormal body temperature
17		Preinfarction syndrome
18		Fever
19		Body temperature above reference range
20		Inflammatory disorder of the respiratory system
21		Neoplasm of intra-abdominal organs
22		Mass of digestive structure
23		Pain of cardiovascular structure
24		Neoplasm of digestive organ
25		Malignant tumor of digestive organ
26		Neoplasm of abdomen
27		Malignant neoplasm of digestive system
28		Neoplasm of digestive system
29		Malignant neoplasm of intraabdominal organ
30		Angina pectoris
31		Malignant neoplasm of abdomen
32		Altered mental status
33		Neoplasm of digestive tract
34		Neoplasm of hematopoietic cell type
35		Malignant tumor of lymphoid hemopoietic and related tissue
36		General problem AND/OR complaint
37		Fatigue
38		Asthenia
39		Neoplasm of gastrointestinal tract
40		Aortic aneurysm
41		Dilatation of aorta
42		Primary malignant neoplasm of intra-abdominal organs
43		Aneurysm of artery of trunk
44		Aortic valve stenosis
45		Inflammatory disorder of digestive system
46		Malignant neoplasm of gastrointestinal tract
47		Kidney disease
48		Coronary arteriosclerosis
49		Mitral valve regurgitation
50		Aortic valve regurgitation
51		Malignant lymphoma
52		Acute infectious disease
53		Renal impairment
54		Tumor of esophagus, stomach and duodenum
55		Lymphoproliferative disorder
56		Disturbance of consciousness
57		Traumatic injury
58		Lymphoreticular tumor
59		Infectious disease of abdomen
60		Functional finding of gastrointestinal tract
61		Aneurysm
62		Septic shock
63		Renal failure syndrome
64		Ischemic heart disease
65		Arterial aneurysm
66		Distention of artery
67		End-stage renal disease
68		Lesion of liver
69		Dysphagia
70		Aneurysm of peripheral artery
71		Primary malignant neoplasm of gastrointestinal tract
72		Loss of consciousness
73		Decreased level of consciousness
74		Neoplasm of intestinal tract
75		Lesion of brain
76		Neoplasm of stomach
77		Arteriosclerotic vascular disease
78		Vascular degeneration
79		Cardiac septal defects
80		Malignant tumor of intestine
81		Mass of stomach
82		Hepatitis due to infection
83		Liver disorder due to infection
84		Azotemia
85		Bleeding
86		Complication due to diabetes mellitus
87		Viral disease
88		Cough
89		Inflammatory disorder of digestive tract
90		Malignant tumor of stomach
91		Primary malignant neoplasm of pancreas
92		Chronic kidney disease
93		Viral hepatitis
94		Cardiac arrest
95		Secondary malignant neoplastic disease
96		Lesion of stomach
97		Malignant tumor of duodenum
98		Altered bowel function
99		Chronic disease of genitourinary system
100		Shock
101		Neoplasm of head
102		Tricuspid valve disorder
103		Traumatic AND/OR non-traumatic brain injury
104		Non-Hodgkin's lymphoma
105		Chronic liver disease
106		Mass in head or neck
107		Subarachnoid hemorrhage
108		Hemorrhage into subarachnoid space of neuraxis
109		Abdominal pain
110		Cerebrovascular accident
111		Retroperitoneal mass
112		Organic mental disorder
113		Lesion of esophagus
114		Intestinal obstruction
115		Gastrointestinal obstruction
116		Hypoglycemia
117		Primary malignant neoplasm of small intestine
118		Primary malignant neoplasm of duodenum
119		Liver damage
120		Diffuse non-Hodgkin's lymphoma
121		Primary malignant neoplasm of intestinal tract
122		Infection of digestive system
123		Fracture of bones of trunk
124		Musculoskeletal pain
125		Neoplasm of retroperitoneum
126		Chronic cough
127		Hemorrhage into meningeal space of neuraxis
128		Hemorrhage of intracranial meningeal space
129		Primary malignant neoplasm of urinary system
130		Malignant tumor of urinary system
131		Malignant neoplasm of urinary organ
132		Neoplasm of small intestine
133		Neoplasm of duodenum
134		Chronic inflammatory disorder
135		Tricuspid valve regurgitation
136		Tricuspid valve lesion
137		Neoplasm of urinary system
138		Mass of urinary system structure
139		Lesion of vertebra
140		Vascular disorder
141		Triple vessel disease of the heart
142		Atrial septal defect
143		Chronic obstructive lung disease
144		Cholangitis
145		System disorder of the nervous system
146		Neoplasm of head and neck
147		Abnormal glucose level
148		Compression fracture of lumbosacral spine
149		Compression fracture of lumbar spine
150		Drowsy
151		Viral respiratory infection
152		Influenza
153		Disease due to Orthomyxoviridae
154		Primary malignant neoplasm of liver
155		Malignant tumor of ascending colon
156		Squamous cell carcinoma of esophagus
157		Neoplasm of ascending colon
158		Carcinoma of esophagus
159		Congestive heart failure
160		Sodium disorder
161		Cardiac arrest with successful resuscitation
162		Fracture of lumbar spine
163		Mass of urinary bladder
164		Hereditary disorder of nervous system
165		Hyponatremia
166		Lesion of skin and/or skin-associated mucous membrane
167		Postoperative complication
168		Perioperative complication
169		Degenerative brain disorder
170		Bronchiolar disease
171		Mass of oral cavity
172		Itching of skin
173		Itching
174		Dementia
175		Paralytic syndrome
176		Chronic hepatitis
177		Chronic viral hepatitis
178		Malignant neoplasm of soft tissue
179		Chronic digestive system disorder
180		Compression fracture of vertebral column
181		Compression fracture
182		Movement disorder
183		Atrial fibrillation
184		Malignant tumor of pancreas
185		Neoplasm of soft tissue
186		Hip pain
187		Malignant neoplasm of liver
188		Joint pain of pelvic region
189		Primary malignant neoplasm of stomach
190		Low blood pressure
191		Early gastric cancer
192		Malignant tumor of head and neck
193		Malignant tumor of large intestine
194		Imaging result abnormal
195		Paresis of lower extremity
196		Perioperative injury
197		Swelling of head
198		Stenosis of digestive system
199		Acute digestive system disorder
200		Finding related to sleep
201		Imaging of thorax abnormal
202		Measurement finding below reference range
203		Degenerative disease of the central nervous system
204		Tomography abnormal
205		Tomography - chest abnormal
206		Arthropathy
207		Primary malignant neoplasm of bladder
208		Malignant tumor of urinary bladder
209		Chronic kidney disease stage 5
210		Mass of duodenum
211		Bacterial gastroenteritis
212		Myeloproliferative disorder
213		Malignant tumor of urinary tract proper
214		Bacterial gastrointestinal infectious disease
215		Small intestinal mass
216		Diarrhea
217		Liver mass
218		Mass of soft tissue
219		Mass of pancreas
220		Space-occupying lesion of nervous system
221		Parkinsonism
222		Tracheobronchial disorder
223		Impaired cognition
224		Malignant tumor of oral cavity
225		Diffuse non-Hodgkin's lymphoma, large cell
226		Adrenal cortical hypofunction
227		Hypoadrenalism
228		Increased carbohydrate
229		High grade B-cell lymphoma
230		Diffuse high grade B-cell lymphoma
231		Tumor of soft tissue of head, face and neck
232		Primary malignant neoplasm of breast
233		Increased glucose level
234		Disorder caused by alcohol
235		Backache
236		Neoplasm of upper aerodigestive tract
237		Neoplasm of bladder
238		Pain in throat
239		Neoplasm of urinary tract proper
240		Pain of head and neck region
241		Bone marrow disorder
242		Dyspnea
243		Ruptured cerebral aneurysm
244		Hereditary disorder by system
245		Lesion of lumbar spine
246		Chronic gastritis
247		Type B viral hepatitis
248		Perforation of intestine
249		Neoplasm of liver
250		Lesion of bladder
251		Disease due to Gram-positive bacteria
252		Central nervous system complication
253		Gastrointestinal infection
254		Extrapyramidal disease
255		Acute respiratory distress
256		Neoplasm of central nervous system
257		Hematemesis
258		Tinea pedis
259		Dermal mycosis
260		Bacterial enteritis
261		Clostridioides difficile infection
262		Tinnitus
263		Traumatic subdural hemorrhage
264		Subcortical vascular dementia
265		Infection of foot
266		Bacterial intestinal infectious disease
267		Intestinal infectious disease due to anaerobic bacteria
268		Disease due to Gram-positive coccus
269		Clostridium difficile colitis
270		Colitis caused by bacterium
271		Mass of tongue
272		Infection of skin and subcutaneous tissue caused by fungus
273		Subcortical dementia
274		Infection of tarsus
275		Dizziness
276		Intracranial mass
277		Neoplasm of respiratory tract
278		Community acquired pneumonia
279		RBC count abnormal
280		RBC count low
281		Intracranial hemorrhage
282		Atrial arrhythmia
283		Arthralgia of the pelvic region and thigh
284		Syncope
285		Fibrillation
286		Cerebral degeneration
287		Lesion of rectum
288		Fracture of vertebral column
289		Chronic disease of respiratory system
290		Neoplasm of nervous system
291		Superficial keratitis
292		Postoperative hemorrhage
293		Edema of lower extremity
294		Blood glucose abnormal
295		Laryngitis due to gastroesophageal reflux
296		Supraventricular arrhythmia
297		Neoplasm of brain
298		Joint pain
299		Oral lesion
300		Pain of truncal structure
301		Abnormal blood cell count
302		Non-rheumatic mitral regurgitation
303		Non-rheumatic mitral valve disease
304		Laryngitis
305		Pruritic rash
306		Pruritus of skin
307		Acute leukemia
308		Neoplasm of uncertain behavior of nervous system
309		Neoplasm of uncertain behavior of brain and spinal cord
310		Feeling feverish
311		Neoplasm of uncertain behavior of brain
312		Neoplasm of uncertain behavior of head
313		Neoplasm of uncertain behavior of central nervous system
314		Tumor of respiratory system
315		Internal injury of abdominal organ
316		Hemoglobin low
317		Hemoglobin level outside reference range
318		Mass of male genital structure
319		Cytopenia
320		Erythropenia
321		Hyperplasia of prostate
322		Benign prostatic hyperplasia
323		Malignant neoplasm of lip, oral cavity and pharynx
324		Right upper quadrant pain
325		Atypical mycobacterial infection
326		Malignant tumor of soft tissue of head, face and neck
327		Neoplasm of soft tissues of head
328		Malignant tumor of soft tissue of head
329		Diffuse large B-cell lymphoma
330		Ischemic stroke
331		Kidney lesion
332		Degenerative disorder of musculoskeletal system
333		Intracranial tumor
334		Infectious disorder of kidney
335		Hereditary disease
336		Acute pyelonephritis
337		Mass of female genital structure
338		Leukemia
339		Acute respiratory failure
340		Keratitis
341		Tumor of oral cavity
342		Neoplasm of mouth
343		Subclinical disease AND/OR syndrome
344		Hypertensive heart disease
345		Chronic type B viral hepatitis
346		Neoplasm of bone marrow
347		Standard chest X-ray abnormal
348		Plain X-ray result abnormal
349		Mass lesion of brain
350		Cardiac valve prolapse
351		Cerebellar infarction
352		Secondary malignant neoplasm of trunk
353		Constipation
354		Malignant neoplasm of respiratory system
355		Heart failure
356		Osteoporosis
357		Acute cholangitis
358		Acute myeloid leukemia, disease
359		Viral hepatitis C
360		Staphylococcal infectious disease
361		Open wound of trunk
362		Dissection of cervicocerebral artery
363		Ruptured aneurysm of anterior communicating artery
364		Neoplasm of tongue
365		Facial swelling
366		Glioblastoma multiforme of brain
367		Malignant tumor of tongue
368		Acute hepatitis
369		Glioblastoma multiforme of central nervous system
370		Dissection of precerebral artery
371		Aneurysm of anterior communicating artery
372		Proliferative glomerulonephritis
373		Glioblastoma multiforme
374		Trigeminal autonomic cephalalgia
375		Interstitial lung disease
376		Neoplasm of pancreas
377		Sequela of disorder
378		Thrombosis of blood vessel
379		Anemia
380		Malignant neoplasm of central nervous system
381		Malignant neoplasm of nervous system
382		Gastrointestinal perforation
383		Hypothyroidism
384		Seizure
385		Vocal cord paralysis
386		Paralysis of glottis
387		Bacterial infection of skin
388		Primary dilated cardiomyopathy
389		Primary cardiomyopathy
390		Paralysis of larynx
391		Inguinal hernia
392		Congenital anomaly of cardiac chamber
393		Nonischemic congestive cardiomyopathy
394		Spinal injury
395		Secondary malignant neoplasm of viscera
396		Anorectal disorder
397		Spinal cord disease
398		Acute cholecystitis
399		Lesion of prostate
400		Neoplasm of male genital organ
401		Neoplasm of prostate
402		Prostate mass
403		Cerebral hemorrhage
404		Pyelonephritis
405		White blood cell disorder
406		Chronic infectious disease
407		Upper urinary tract infection
408		Acute upper urinary tract infection
409		Acute urinary tract infection
410		Myeloid leukemia
411		Superficial punctate keratitis
412		Nutritional deficiency disorder
413		Vitamin deficiency
414		Vascular dementia
415		Benign neoplasm of meninges
416		Deficiency of micronutrients
417		Malignant tumor of kidney parenchyma
418		Progressive supranuclear ophthalmoplegia
419		Lesion of tongue
420		Clear cell carcinoma of kidney
421		Vascular disorder of intestine
422		Spondylitis
423		Undernutrition
424		Aspiration pneumonia
425		Gastrointestinal stenosis
426		Vitamin disease
427		Exogenous dermatitis
428		High glucose level in blood
429		Idiopathic interstitial pneumonia
430		Mitral valve prolapse
431		Acute inflammatory disease
432		Cerebellar disorder
433		Urogenital injury
434		Primary malignant neoplasm of large intestine
435		Inflammatory disorder of musculoskeletal system
436		Secondary malignant neoplasm of liver
437		Leukopenia
438		Fracture of rib
439		Diabetic foot ulcer
440		Metastasis to digestive organs
441		Abdominal visceral abscess
442		Abscess of digestive system
443		Primary malignant neoplasm of pharynx
444		Bacteremia
445		Retention of urine
446		Dementia associated with another disease
447		Ruptured aneurysm of middle cerebral artery
448		Monoparesis - leg
449		Pulmonary thromboembolism
450		Clouded consciousness
451		Monoparesis
452		Infectious agent in bloodstream
453		Pulmonary thrombosis
454		Pulmonary artery thrombosis
455		Corneal lesion
456		Infection due to anaerobic bacteria
457		Paralytic syndrome of one limb
458		Benign neoplastic disease
459		Neoplasm of lung
460		Mass of respiratory structure
461		Reduced visual acuity
462		Senile dementia
463		Primary degenerative dementia of the Alzheimer type, senile onset
464		Urinary tract infectious disease
465		Spinal stenosis of lumbar region
466		Perforation of large intestine
467		Cardiorespiratory failure
468		Inflammatory disorder of extremity
469		Subclinical hypothyroidism
470		Mechanical ileus
471		Essential tremor
472		Hereditary essential tremor
473		Cellulitis
474		Thromboembolic disorder
475		Pain by sensation quality
476		Goiter
477		Abnormality of atrial septum
478		Osteoarthritis of knee
479		Hypercholesterolemia
480		Serum cholesterol raised
481		Serum lipids high
482		Dyslexia AND/OR speech dysfunction
483		Dysarthria
484		Intraparenchymal hemorrhage of brain
485		Traumatic injury of vertebral region of back
486		Paralysis
487		Neoplasm of lower respiratory tract
488		Lesion of lung
489		Inflammatory disorder of mediastinum
490		Malignant neoplasm of thorax
491		Mass of lymphoreticular structure
492		Malignant tumor of lung
493		Malignant neoplasm of brain
494		Acute nephropathy
495		Sequelae of infectious disease
496		Indigestion
497		Low back pain
498		Malignant neoplasm of uterus
499		Mass of cardiovascular structure
500		Acute nervous system disorder
501		Acute non-Q wave infarction
502		Neoplasm of heart AND/OR pericardium
503		Neoplasm of cardiovascular system
504		Poisoning due to chemical substance
505		Measurement finding outside reference range
506		Primary malignant neoplasm of right lung
507		Secondary malignant neoplasm of bone
508		Insomnia
509		Disorders of initiating and maintaining sleep
510		Melena
511		Late gastric cancer
512		Pelvic mass
513		Head and neck injury
514		Hematologic neoplasm
515		Neoplasm affecting hematopoietic structure
516		Malignant neoplasm of lower respiratory tract
517		Osteoarthritis
518		Cerebral atherosclerosis
519		White blood cell count abnormal
520		Seizure disorder
521		Respiratory distress
522		Arthropathy of knee joint
523		Jaundice
524		Gastrointestinal hemorrhage
525		Malignant tumor of sigmoid colon
526		Inflammatory disorder of the eye
527		Internal carotid artery stenosis
528		Neoplasm of sigmoid colon
529		Traumatic and/or non-traumatic injury of back
530		Visual system disorder
531		Epilepsy
532		Secondary malignant neoplasm of respiratory tract
533		Secondary malignant neoplasm of lung
534		Muscle pain
535		Secondary malignant neoplasm of intrathoracic organs
536		Internal injury of chest
537		Benign neoplasm of colon
538		Aplastic anemia
539		Chronic hepatitis C
540		Primary malignant neoplasm of soft tissues
541		Primary malignant neoplasm of oropharynx
542		Infection due to Staphylococcus aureus
543		Vitamin B deficiency
544		Anemia of chronic disease
545		Ventricular fibrillation
546		Methicillin resistant Staphylococcus aureus infection
547		Benign neoplasm of large intestine
548		Mass of hip region
549		Ileal adhesions
550		Thalamic hemorrhage
551		Turbid urine
552		Chronic mesangial proliferative glomerulonephritis
553		Irritable bowel syndrome with diarrhea
554		Temporal lobe epilepsy
555		Ventricular tachycardia
556		Adhesion of intestine
557		Small bowel adhesions
558		Cardiovascular injury
559		Adenoma of large intestine
560		Tingling of skin
561		Degenerative disorder of bone
562		Lump on thigh
563		Hypoxia
564		Autoimmune skin disease
565		Impingement syndrome of shoulder region
566		Lesion of oral mucosa
567		Vasculitis of medium sized vessel
568		Wound of abdomen
569		Open wound of abdomen
570		Nocturia
571		Tubular adenoma
572		Tubular adenoma of colon
573		Carcinoma of small intestine
574		Neuropathy of lower limb
575		Paralytic syndrome of both lower limbs
576		Chronic proliferative glomerulonephritis
577		Palpitations
578		Finding related to awareness of heart beat
579		Pain in lower limb
580		Inflammatory disorder of upper respiratory tract
581		Dyslipidemia
582		Mass of urogenital structure
583		Lung mass
584		Intestinal infectious disease
585		Abscess of liver
586		Pancytopenia
587		B-cell lymphoma
588		Infectious enteritis
589		Neck pain
590		Hydrocephalus
591		Mass of musculoskeletal structure
592		Platelet disorder
593		Aneurysm of artery, other than aorta
594		Thoracoabdominal aortic aneurysm
595		Polyneuropathy
596		Acute respiratory distress syndrome
597		Abnormality of thoracoabdominal aorta
598		ARDs - Acute respiratory distress syndrome
599		Non-small cell lung cancer
600		Aphasia
601		Venous thrombosis
602		Right sided abdominal pain
603		Common bile duct calculus
604		Observation of sensation
605		Primary malignant neoplasm of bone marrow
606		Primary degenerative dementia of the Alzheimer type, senile onset, uncomplicated
607		Victim of trauma with multiple injuries
608		Victim status
609		Inflammatory disorder of genitourinary system
610		Cerebrovascular disease
611		Lesion of gallbladder
612		Hematoma
613		Post-laminectomy syndrome
614		Ruptured abdominal aortic aneurysm
615		Precerebral arterial occlusion
616		Localization-related symptomatic epilepsy
617		Nonspecific interstitial pneumonia
618		Subarachnoid hemorrhage due to ruptured aneurysm
619		Chronic otitis media
620		Toxic hepatitis
621		Obstruction of precerebral artery
622		Hypertrophic cardiomyopathy
623		Neoplasm of gallbladder
624		Chronic disease of ear
625		Anemia due to decreased red cell production
626		Perforation of small intestine
627		Contusion of head
628		Keratoderma
629		Arterial embolus and thrombosis
630		Amyotrophic lateral sclerosis
631		Anxiety
632		Fracture of upper limb
633		Perforation of colon
634		Burning sensation
635		Benign neoplasm of central nervous system
636		Glomerulonephritis
637		Burning pain
638		Neoplasm of pelvis
639		Aneurysm of head and neck artery
640		Primary malignant neoplasm of respiratory tract
641		Malignant tumor of kidney
642		Primary malignant neoplasm of kidney
643		Lymphadenopathy
644		Localization-related epilepsy
645		Primary malignant neoplasm of transverse colon
646		Tooth loss
647		Acute myocardial infarction of anterior wall
648		Malignant tumor of transverse colon
649		Lump on extremities
650		Neoplasm of transverse colon
651		Neoplasm of kidney
652		Gallbladder mass
653		Ruptured aortic aneurysm
654		Normal pressure hydrocephalus
655		Hypoglycemia due to diabetes mellitus
656		Complete bilateral paralysis
657		Diarrheal disorder
658		Hospital acquired pneumonia
659		Mass of lower limb
660		Healthcare associated infectious disease
661		Complication of health care
662		Neoplasm of thorax
663		Malignant neoplasm of bone
664		Neoplasm of bone
665		Organ dysfunction syndrome
666		Neoplasm of biliary tract
667		Congenital anomaly of head
668		Inflammatory disorder of head
669		Infectious disease of genitourinary system
670		Muscle weakness
671		Intracranial aneurysm
672		Hyperlipidemia
673		Lipids abnormal
674		Increased lipid
675		Inflamed joint
676		Arthritis
677		Edema of trunk
678		Neoplasm of upper respiratory tract
679		Tumor of ear, nose and throat
680		Non-toxic nodular goiter
681		Simple goiter
682		Ascending aorta abnormality
683		Posterior cerebral circulation infarction
684		Dental caries
685		Abscess of lung
686		Grand mal status
687		Generalized convulsive epilepsy
688		Exudative age-related macular degeneration
689		Ostium secundum type atrial septal defect
690		Thoracic aortic aneurysm without rupture
691		Intercostal neuralgia
692		Vascular headache
693		Malignant tumor of mediastinum
694		Bacterial oral infection
695		Abscess of thorax
696		Primary malignant neoplasm of right lower lobe of lung
697		Infection of tooth
698		Congenital abnormality of cardiac ventricle
699		Malignant neoplasm of lower lobe of right lung
700		Cerebral degeneration presenting primarily with dementia
701		Malignant tumor of ear, nose and throat
702		Malignant neoplasm of upper respiratory tract
703		Complication of procedure
704		Malignant tumor of rectum
705		Rectal mass
706		Neoplasm of rectum
707		Inflammation of large intestine
708		Hypertensive disorder
709		Alzheimer's disease
710		Thrombocytopenic disorder
711		Pulmonary edema
712		Arthropathy of pelvis
713		Disease due to Gram-negative bacteria
714		Ventricular hemorrhage
715		Bacterial infection of the digestive tract
716		Renal mass
717		Rhinitis
718		Hernia of abdominal wall
719		Muscle weakness of limb
720		Dyssomnia
721		Neoplasm of musculoskeletal system
722		Abdominal abscess
723		Malignant neoplasm of skeletal system
724		Neoplasm of skeletal system
725		Inflammation of skin and/or subcutaneous tissue
726		Inflammatory dermatosis
727		Glomerular disease
728		Neoplasm of pharynx
729		Neoplasm of intrathoracic organs
730		Neuralgia
731		Endocarditis
732		Endocardial disease
733		Adenocarcinoma of lung
734		Infectious mediastinitis
735		Infectious disease of digestive tract
736		Diabetes mellitus without complication
737		Congenital heart disease
738		Type I dissection of thoracic aorta
739		Hoarse
740		Sepsis
741		Cerebral arterial aneurysm
742		Sequelae of tuberculosis
743		Cerebral arteriosclerosis
744		Sequela of infection caused by bacterium
745		Sequela of infection caused by Mycobacterium
746		Eczema
747		Squamous cell carcinoma of lung
748		Primary squamous cell carcinoma of intrathoracic organ
749		Primary squamous cell carcinoma of respiratory system
750		Primary malignant neoplasm of male genital organ
751		Primary malignant neoplasm of prostate
752		Primary malignant neoplasm of upper respiratory tract
753		Benign neoplasm of nervous system
754		Tear film insufficiency
755		Intertrochanteric fracture
756		Chronic disease of musculoskeletal system
757		Malignant tumor of prostate
758		Malignant tumor of pharynx
759		Malignant tumor of male genital organ
760		Mass of skin
761		Primary malignant neoplasm of ear, nose AND/OR throat
762		Complication of catheter
763		Intracranial hematoma
764		Primary malignant neoplasm of lung
765		Old myocardial infarction
766		Malignant neoplasm of anorectum
767		Mass of thoracic structure
768		Inflammatory disease of mucous membrane
769		Contusion
770		Benign neoplasm of abdomen
771		Malignant tumor of biliary tract
772		Secondary malignant neoplasm of intra-abdominal organs
773		Seborrheic dermatitis
774		Apnea
775		Metabolic encephalopathy
776		Anxiety disorder
777		Chronic kidney disease stage 3
778		Rheumatoid factor positive
779		Seropositive rheumatoid arthritis
780		Burning epigastric pain
781		Respiratory failure without hypercapnia
782		Liquid stool
783		Otitis
784		Acquired hydrocephalus
785		Toxic metabolic encephalopathy
786		Carcinoma of lung
787		Chronic renal failure
788		Upper abdominal pain
789		Acute respiratory disease
790		Esophagitis
791		Heart block
792		Otitis media
793		Neurologic disorder of eye movements
794		Retinal vascular disorder
795		Helicobacter-associated disease
796		Breathing-related sleep disorder
797		Elimination pattern
798		Ophthalmoplegia
799		Pelvic injury
800		Bloodstained sputum
801		Fracture of pelvis
802		Pyrexia of unknown origin
803		Benign adenomatous neoplasm
804		Bronchopneumonia
805		Benign neoplasm of intra-abdominal organs
806		Essential hypertension
807		Infection of bone
808		Basilar artery syndrome
809		Infectious disease of brain
810		Neonatal disorder
811		Vertebrobasilar territory transient ischemic attack
812		Cholecystitis without calculus
813		Osteoarthritis of hip
814		Perineal lump
815		Arterial insufficiency
816		Acute cerebrovascular insufficiency
817		Acute vascular insufficiency
818		Antibody-mediated activation and inactivation
819		Acute coronary syndrome
820		Spinal cord injury
821		Immune-mediated neuropathy
822		Degenerative joint disease of pelvis
823		Acute cerebral ischemia
824		Scalp injury
825		Chronic glomerulonephritis
826		Atrioventricular block
827		Retinal edema
828		Chill
829		Complication of implant
830		Neoplasm of skin
831		Increased frequency of urination
832		Neoplasm of oropharynx
833		Generalized seizure
834		Fibromyositis
835		Shivering or rigors
836		Tonic-clonic seizure
837		Lesion of bronchus
838		Benign neoplasm of gastrointestinal tract
839		Hypopituitarism
840		Neoplasm of integumentary system
841		Atrioventricular conduction disorder
842		Oropharyngeal lesion
843		Vascular insufficiency
844		Complication associated with device
845		Adhesive capsulitis of shoulder
846		Rectal prolapse
847		Fasciitis
848		Acquired keratoderma
849		Myelodysplastic syndrome
850		Myelopathy due to another disorder
851		Senile hyperkeratosis
852		Contusion of trunk
853		Cyst of ovary
854		Urinary incontinence
855		Generalized abdominal pain
856		Iliopsoas abscess
857		Hypertensive renal disease
858		Stridor
859		Spontaneous pneumothorax
860		Hypertensive encephalopathy
861		Necrosis of artery
862		Polyarteritis nodosa
863		Spinal muscular atrophy
864		Neoplasm of connective tissues
865		Sensorineural hearing loss
866		Dystonia
867		Cerebral edema
868		Moderate nonproliferative retinopathy due to diabetes mellitus
869		Heterotropia
870		Esotropia
871		Senile dementia with depression
872		Coma
873		Multiple pregnancy
874		Primary malignant neoplasm of pancreatic duct
875		Immunodeficiency disorder
876		Late effects of cerebrovascular disease
877		Poisoning by psychotropic agent
878		Miliary tuberculosis
879		Primary open angle glaucoma
880		Vitamin D deficiency
881		Epidemic vertigo
882		Traumatic injury due to event
883		Disseminated mycobacteriosis
884		Poisoning by sedative AND/OR hypnotic
885		Infection due to Escherichia coli
886		Primary malignant neoplasm of head of pancreas
887		Fracture of shaft of femur
888		Primary malignant neoplasm of ampulla of Vater
889		Open-angle glaucoma
890		Malignant tumor of peritoneum
891		Extrinsic allergic alveolitis
892		Delivery AND/OR maternal condition affecting management
893		Maternal AND/OR fetal condition affecting labor AND/OR delivery
894		Cyanosis of skin
895		Muscle abscess
896		Muscle abscess of thigh
897		Severe hyperglycemia due to diabetes mellitus
898		Necrotizing vasculitis
899		Anterior cerebral circulation infarction
900		Polyarteritis
901		Autonomic neuropathy
902		Malignant tumor of lower third of esophagus
903		Neoplasm of uncertain or unknown behavior of brain, supratentorial
904		Malignant tumor of cardia
905		Malignant tumor of pancreatic duct
906		Malignant tumor of tail of pancreas
907		Primary degenerative dementia of the Alzheimer type, senile onset, with depression
908		Cobalamin deficiency
909		Senile dementia with depressive or paranoid features
910		Malignant tumor of exocrine pancreas
911		Disseminated tuberculosis
912		Tumor of unknown origin
913		Malignant tumor of unknown origin
914		Swelling of salivary gland
915		Pain of oral cavity structure
916		Phagocytic cell dysfunction
917		Phagocytic cell defect
918		Neoplasm of peritoneum
919		Neoplasm of lower third of esophagus
920		Neoplasm of cardia of stomach
921		Neoplasm of rectosigmoid junction
922		Neoplasm of head of pancreas
923		Neoplasm of tail of pancreas
924		Dactylitis
925		Squamous cell carcinoma of mouth
926		Hyperosmolar non-ketotic state due to diabetes mellitus
927		Abscess of thigh
928		Antineutrophil cytoplasmic antibody positive
929		Laceration of trunk
930		Laceration of abdomen
931		Common peroneal neuropathy
932		Superficial injury of scalp
933		Squamous cell carcinoma of oral mucous membrane
934		Atrial tachycardia
935		Hereditary motor neuron disease
936		Nontraumatic rotator cuff tear
937		Autonomic neuropathy due to diabetes mellitus
938		Subclinical hyperthyroidism
939		Sequelae of cardiovascular disorders
940		Malignant tumor of ampulla of Vater
941		Malignant tumor of head of pancreas
942		Malignant tumor of rectosigmoid junction
943		Left ventricular hypertrophy
944		Medication-induced movement disorder
945		Chronic disease of immune function
946		Chronic arthropathy
947		Osteopenia
948		Burst fracture of vertebra
949		Panic disorder without agoraphobia
950		Lower motor neuron disease
951		Primary immune deficiency disorder
952		Abscess of hip
953		Visceroptosis
954		Alveolar pneumopathy
955		Congenital malformation syndrome
956		Abscess of neck
957		Fracture of forearm
958		Capsulitis
959		Prolapse of intestine
960		Pulmonary hemorrhage
961		Secondary malignant neoplasm of soft tissues
962		Secondary malignant neoplasm of soft tissues of trunk
963		Secondary malignant neoplasm of soft tissues of abdomen
964		Secondary malignant neoplasm of peritoneum
965		Acute gastric ulcer
966		Cerebellar hemorrhage
967		Primary necrotizing systemic vasculitis
968		Triggering of digit
969		Microscopic polyarteritis nodosa
970		Small vessel vasculitis
971		Hyperglycemia due to diabetes mellitus
972		Squamous cell carcinoma of head and neck
973		Hyperglycemic crisis due to diabetes mellitus
974		Dysfunction of vestibular system
975		Swelling of trunk
976		Seborrheic keratosis
977		Antineutrophil cytoplasmic antibody positive vasculitis
978		Fistula of genitourinary tract
979		Autonomic neuropathy due to endocrine disease
980		Autonomic neuropathy due to metabolic disease
981		Intermittent urinary incontinence
982		Mass in muscle of limb
983		Cyst of uterine adnexa
984		Edema
985		Gastro-esophageal reflux disease with esophagitis
986		Paralytic ileus
987		Benign neoplasm of uterus
988		Uterine leiomyoma
989		Ascites
990		Chronic asthmatic bronchitis
991		Vitreous hemorrhage
992		Prinzmetal angina
993		Orthostatic hypotension
994		Complete atrioventricular block
995		Congenital anomaly of nervous system
996		Anoxic encephalopathy
997		Orbital hemorrhage
998		Primary malignant neoplasm of hypopharynx
999		Benign neoplasm of intestinal tract
1000		Poisoning by CNS drug
1001		Calculus of gallbladder with cholecystitis
1002		Smooth muscle spasm
1003		Congenital anomaly of aortic valve
1004		Global aphasia
1005		Neoplasm of soft tissues of trunk
1006		Hemiparesis
1007		Cervical myelopathy
1008		Large bowel obstruction
1009		Small bowel obstruction
1010		Contusion of cerebrum
1011		Abnormal number of cusps
1012		Epithelial neoplasm of skin
1013		Basal ganglia hemorrhage
1014		Abnormal number of aortic valve cusps
1015		Drug-induced interstitial lung disorder
1016		Swelling of oral cavity structure
1017		Coronary artery spasm
1018		Neoplasm of soft tissues of abdomen
1019		Brain damage due to hypoxia
1020		Aspiration into lower respiratory tract
1021		Congenital anomaly of central nervous system
1022		Contusion of brain
1023		Malignant tumor of gallbladder
1024		Ventricular arrhythmia
1025		Aspiration into respiratory tract
1026		Fibrosis of lung
1027		Vasospasm
1028		Bicuspid aortic valve
1029		Cerebral hemisphere hemorrhage
1030		Asthmatic bronchitis
1031		Pulmonary aspiration
1032		Obstruction of colon
1033		Arteriospasm
1034		Bicuspid cardiac valve
1035		Anoxic brain damage complication
1036		Strabismus
1037		Leiomyoma
1038		Congenital abnormality of aortic valve cusp
1039		Paralytic syndrome on one side of the body
1040		Renal cell carcinoma
1041		Fracture of shoulder
1042		Pneumothorax
1043		Primary malignant neoplasm of brain
1044		Primary malignant neoplasm of sigmoid colon
1045		Glaucoma
1046		Memory impairment
1047		Malignant glioma of central nervous system
1048		Glioma of central nervous system
1049		Glioma
1050		Malignant tumor of pelvis
1051		Primary malignant neoplasm of intrathoracic organs
1052		Acute genitourinary disorder
1053		Abdominal discomfort
1054		Tuberculosis of lung, confirmed by sputum microscopy with or without culture
1055		Orthopnea
1056		Atherosclerosis of arteries of the extremities
1057		Age related macular degeneration
1058		Complication of internal prosthetic device
1059		Malignant neoplasm of hepatic duct
1060		Klatskin's tumor
1061		Peripheral neuralgia
1062		Cholangiocarcinoma of biliary tract
1063		Arteriosclerosis of artery of extremity
1064		Secondary malignant neoplasm of nervous system
1065		Secondary malignant neoplasm of central nervous system
1066		Secondary malignant neoplasm of head
1067		Adenoma of lung
1068		Neoplasm of cerebral meninges
1069		Carditis
1070		Subjective vertigo
1071		Delirium
1072		Confusional state
1073		Fracture of neck of femur
1074		Organic mental disorder of unknown etiology
1075		Intracerebral hemorrhage, intraventricular
1076		Arterial thrombosis
1077		Cerebral meningioma
1078		Intracranial meningioma
1079		Infective endocarditis
1080		Infectious disease of heart
1081		Chest pain on exertion
1082		Fracture of skull
1083		Status epilepticus
1084		Gastroesophageal reflux disease
1085		Pleural effusion
1086		Acute gastritis
1087		Infection by Deuteromycetes
1088		Benign neoplasm of trunk
1089		Bronchitis
1090		Abdominal aortic aneurysm without rupture
1091		Subdural hemorrhage
1092		Secondary malignant neoplasm of brain
1093		Nephritis
1094		Gallstone
1095		Infectious colitis
1096		Limbic disorder
1097		Gastric ulcer
1098		Infection of large intestine
1099		Vertigo
1100		Motor neuron disease
1101		Headache disorder
1102		Dyspnea on exertion
1103		Blood drug level high
1104		Rheumatoid arthritis
1105		Dermatophytosis
1106		Visual disturbance
1107		Tension-type headache
1108		Tremor
1109		Chest wall pain
1110		Multiple system atrophy
1111		Osteitis
1112		Myocardial infarction
1113		Primary malignant neoplasm of nervous system
1114		Primary malignant neoplasm of central nervous system
1115		Acute renal failure syndrome
1116		Acute renal impairment
1117		Vertigo of central origin
1118		Disorder due to type 2 diabetes mellitus
1119		Post-viral disorder
1120		Irritable bowel syndrome
1121		Benign tumor of digestive organ
1122		Ulceration of intestine
1123		Sleep apnea
1124		Communicating hydrocephalus
1125		Lacunar infarction
1126		Non-obstructive hydrocephalus
1127		Respiratory obstruction
1128		Spondylosis
1129		Right ventricular failure
1130		Degeneration of spine
1131		Non-toxic uninodular goiter
1132		Transient cerebral ischemia
1133		Herpes zoster
1134		Thyroid nodule
1135		Uninodular goiter
1136		Neuropathy due to diabetes mellitus
1137		Neuropathy associated with endocrine disorder
1138		Acute Q wave myocardial infarction
1139		Lesion of uterus
1140		Nodular goiter
1141		Varicella-zoster virus infection
1142		Fistula of digestive system
1143		Autoimmune disease
1144		Abnormality of systemic vein
1145		Nausea
1146		Soft tissue injury
1147		Allergic disorder
1148		Urinary tract obstruction
1149		Hernia of abdominal cavity
1150		Neutropenia
1151		Moyamoya disease
1152		Hydronephrosis
1153		Bipolar disorder
1154		Desiccation eczema
1155		Upper urinary tract dilatation and obstruction
1156		Chapped skin
1157		Malignant neoplasm of upper lobe of lung
1158		Musculoskeletal infective disorder
1159		Asteatosis cutis
1160		Asteatotic eczema
1161		Obstructive nephropathy
1162		Pain finding at anatomical site
1163		Perforation of esophagus
1164		Iatrogenic pituitary disorder
1165		Candidiasis of mouth
1166		Myasthenia gravis
1167		Acquired hypothyroidism
1168		Thyrotoxicosis
1169		Osteomyelitis
1170		Impaction of intestine
1171		Congenital anomaly of digestive system
1172		Chronic cholecystitis
1173		Kidney stone
1174		Marfan's syndrome
1175		Tuberculosis of pleura
1176		Constrictive pericarditis
1177		Heart murmur
1178		Sinus node dysfunction
1179		Myoneural disorder
1180		Retinal detachment
1181		Primary tuberculosis
1182		Acute pain
1183		Obesity
1184		Lymphedema
1185		Pneumocystosis
1186		REM sleep behavior disorder
1187		Recurrent disease
1188		Primary malignant neoplasm of left lung
1189		Autosomal dominant hereditary disorder
1190		Aspergilloma
1191		Open wound of limb
1192		Acute abdominal pain
1193		Neuromuscular junction disorder
1194		Chronic disease of cardiovascular system
1195		End stage renal failure on dialysis
1196		Postinfectious neuralgia
1197		Postherpetic neuralgia
1198		Postnatal hypoxic encephalopathy
1199		Malignant tumor of Waldeyer's ring
1200		Lesion of nose
1201		Iatrogenic hypopituitarism
1202		Neoplasm of cerebellum
1203		Chronic heart disease
1204		Hormone-induced hypopituitarism
1205		Superficial injury of face
1206		Connective tissue hereditary disorder
1207		Malignant tumor of tonsil
1208		Lower abdominal pain
1209		Murmur
1210		Pneumocystosis pneumonia
1211		Infective pleurisy
1212		Kyphosis deformity of spine
1213		Chronic cholangitis
1214		Arteriovenous fistula
1215		Acute cardiac pulmonary edema
1216		Bacterial pleurisy
1217		Fecal impaction
1218		Sick sinus syndrome
1219		Peptic ulcer with hemorrhage
1220		Central nervous system dysfunction in newborn
1221		Intrapontine hemorrhage
1222		Thigh pain
1223		Neonatal encephalopathy
1224		Inflammation of orbit
1225		Aortitis
1226		Infection by Pneumocystis jirovecii
1227		Chronic diarrhea
1228		Impaction of large intestine
1229		Infection of lung caused by Pneumocystis
1230		Vasculitis of large artery
1231		Inflammatory disease of female genital structure
1232		Thymoma
1233		Malignant neoplasm of lateral wall of oropharynx
1234		Congenital anomaly of great vessel
1235		Cardiogenic pulmonary edema
1236		Impaction of digestive tract
1237		Congenital abnormality of systemic artery
1238		Fistula of intestine
1239		Tachyarrhythmia
1240		Ataxia
1241		Finding related to respiratory sounds
1242		Generalized epilepsy
1243		Aortic stenosis, non-rheumatic
1244		Neoplasm of right upper lobe of lung
1245		Chronic disease of skin
1246		Pericarditis
1247		Pericardial effusion
1248		Oral infection
1249		Chronic urticaria
1250		Hand pain
1251		Tonic-clonic epilepsy
1252		Primary malignant neoplasm of upper lobe of right lung
1253		Malignant neoplasm of right upper lobe of lung
1254		Infection associated with device
1255		Gastric hemorrhage
1256		Chronic bronchitis
1257		Arteritis
1258		Secondary malignant neoplasm of lymph node
1259		Pulp and periapical tissue disease
1260		Multiple myeloma
1261		Immunoproliferative neoplasm
1262		Obstructive sleep apnea syndrome
1263		Left ventricular abnormality
1264		Plasma cell neoplasm
1265		Malignant immunoproliferative disease
1266		Multiple injuries
1267		Secondary lymphangitic carcinoma
1268		Pain of respiratory structure
1269		Pain of digestive structure
1270		Neoplasm of cerebrum
1271		Immunoproliferative disorder
1272		Neoplasm of lymph node
1273		Cyst of pancreas
1274		Traumatic hematoma
1275		Plasma cell myeloma/plasmacytoma
1276		Hyperglycemia
1277		Disease due to Gram-negative bacillus
1278		Cor pulmonale
1279		Sarcoma
1280		Pleuritic pain
1281		Obstruction of vein
1282		Vascular disorder of the stomach
1283		Systemic vein obstruction
1284		Traumatic hematoma of subdural space of neuraxis
1285		Open wound
1286		Squamous cell carcinoma
1287		Tuberculosis
1288		Difficulty passing urine
1289		Finding related to ability to pass urine
1290		Type 2 diabetes mellitus
1291		Infection of skin and/or subcutaneous tissue
1292		Neoplastic disease of uncertain behavior
1293		Infection of skin
1294		Pancreatitis
1295		Upper gastrointestinal bleeding
1296		Malignant neoplasm of genitourinary organ
1297		Epigastric pain
1298		Central abdominal pain
1299		Hemorrhage into subdural space of neuraxis
1300		Pain in limb
1301		Acute disease of cardiovascular system
1302		Occlusion of artery
1303		Vascular disease of abdomen
1304		Lesion of genitalia
1305		Parkinson's disease
1306		Atherosclerosis of artery
1307		Benign neoplasm of skin
1308		Pressure ulcer of buttock
1309		Enteritis of small intestine
1310		Posterior rhinorrhea
1311		Diplopia
1312		Diffuse Lewy body disease
1313		Meningitis
1314		Fracture of humerus
1315		Infection due to Enterobacteriaceae
1316		Bronchial fistula
1317		Subarachnoid hemorrhage due to traumatic injury
1318		Fracture of mandible
1319		Abscess of lower limb
1320		Traumatic hemothorax
1321		Degenerative disorder of muscle
1322		Malignant tumor of oropharynx
1323		Malignant tumor of hypopharynx
1324		Infection due to resistant bacteria
1325		Nonulcer dyspepsia
1326		Macular retinal edema
1327		Ulceration of small intestine
1328		Ulcer of skin of lower extremity
1329		Primary malignant neoplasm of biliary tract
1330		Bacterial lower respiratory infection
1331		Ear, nose and throat disorder
1332		Acute pancreatitis
1333		Gastrointestinal and digestive injury
1334		Hyperthyroidism
1335		Ureteric stone
1336		Uremia
1337		Calculus of upper urinary tract
1338		Gastrointestinal ulcer
1339		Acute non-ST segment elevation myocardial infarction
1340		Fracture of face bones
1341		Neoplasm of uterus
1342		Mass of uterus
1343		Cyst of abdomen
1344		Pain
1345		Suppurative arthritis
1346		Benign paroxysmal positional vertigo
1347		Benign neoplasm of endocrine gland
1348		Onychomycosis due to dermatophyte
1349		Perforation of gallbladder
1350		Dysuria
1351		Acquired hypertrophic pyloric stenosis
1352		Cardiogenic shock
1353		Retroperitoneal abscess
1354		Disorders of prostheses and implants of the nervous system
1355		Visual field defect
1356		Mild nonproliferative retinopathy due to diabetes mellitus
1357		Benign neoplasm of brain
1358		Progressive bulbar palsy
1359		Postoperative infection
1360		Hypokalemia
1361		Cyanosis
1362		Sarcoidosis
1363		Stenosis of stomach
1364		Malignant tumor of cecum
1365		Chronic kidney disease stage 4
1366		Finding related to pregnancy
1367		Hyperosmolality
1368		Cecal mass
1369		Atypical chest pain
1370		Acquired pyloric constriction
1371		Disease affecting entire cardiovascular system
1372		Heterotopic ossification
1373		Extraskeletal calcification
1374		Open wound of scalp
1375		Acute peptic ulcer
1376		Peripheral positional vertigo
1377		Abnormal behavior
1378		Benign neoplasm of brain, supratentorial
1379		Multiple complications due to type 2 diabetes mellitus
1380		Non-traumatic intracranial subdural hematoma
1381		Tumor of exocrine pancreas
1382		Benign epithelial neoplasm of skin
1383		Multiple cranial nerve lesions and linked syndromes
1384		Vestibular nerve disorder
1385		Neoplasm of cecum
1386		Neoplasm of ampulla of Vater
1387		Neoplasm of pancreatic duct
1388		Adult hypertrophic pyloric stenosis
1389		Esophageal fistula
1390		Malignant tumor of soft tissue of abdomen
1391		Inflammatory disorder of immune system
1392		Osmolality disturbance
1393		Clostridial infection
1394		Allergic disorder of respiratory system
1395		Helicobacter-associated gastritis
1396		Traumatic pneumothorax
1397		Ossification of posterior longitudinal ligament
1398		Postoperative wound infection
1399		Infective arthritis
1400		Pyloric stenosis
1401		Calcification of joint
1402		Upper motor neuron disease
1403		Cerebellar degeneration
1404		Infective gastritis
1405		Perforation of biliary tree
1406		Ulceration of large intestine
1407		Pancreatic duct disorder
1408		Wound discharge
1409		Calcification of ligament
1410		Sepsis due to urinary tract infection
1411		Gastritis caused by bacterium
1412		Ossification of spinal ligament
1413		Multiple complications due to diabetes mellitus
1414		Heterotopic ossification of joint
1415		Allergic disorder of respiratory tract
1416		Edema of lower leg
1417		Complication associated with neurological device
1418		Peripheral arterial occlusive disease
1419		Pulmonary tuberculosis
1420		Pulmonary disease due to Mycobacteria
1421		Functional disorder of intestine
1422		Acute exacerbation of chronic obstructive airways disease
1423		Allergic rhinitis
1424		Conduction disorder of the heart
1425		Aspergillosis
1426		Intracranial injury
1427		Infection of nail
1428		Trunk varices
1429		Gastroenteritis
1430		Ascending aorta dilatation
1431		Aneurysm of ascending aorta
1432		Bradycardia
1433		Onychomycosis
1434		Atopic IgE-mediated allergic disorder
1435		IgE-mediated allergic disorder
1436		Acute gastroenteritis
1437		Cranial nerve disorder
1438		Embolism
1439		Chronic respiratory failure
1440		Peripheral vascular disease
1441		Iron deficiency anemia
1442		Neoplasm of vertebral column
1443		Fracture of multiple ribs
1444		Malignant tumor of vertebral column
1445		Chronic respiratory insufficiency
1446		Nutritional anemia
1447		Secondary malignant neoplasm of back
1448		Secondary malignant neoplasm of vertebral column
1449		Congenital anomaly of heart valve
1450		Fracture of multiple bones
1451		Infection of respiratory tract by Aspergillus
1452		Lesion of face
1453		Arteriosclerosis obliterans
1454		Musculoskeletal disorder of the neck
1455		Venous varices
1456		Superficial mycosis
1457		Distention of vein
1458		Ectactic vein
1459		Tooth disorder
1460		Congenital malformation
1461		Peptic ulcer
1462		Neoplasm of meninges
1463		Vasculitis
1464		Primary malignant neoplasm of pelvis
1465		Curvature of spine
1466		Peripheral vertigo
1467		Pleurisy
1468		Inflammatory disorder of male genital organ
1469		Contusion of lower limb
1470		Neoplastic pleural effusion
1471		Lupus erythematosus
1472		Systemic lupus erythematosus
1473		Cardiac tamponade
1474		Peripheral vascular disorder due to diabetes mellitus
1475		Cerebellar ataxia
1476		Renal disorder due to type 2 diabetes mellitus
1477		Iatrogenic disorder
1478		Hypothalamic mass
1479		Secondary angle-closure glaucoma
1480		Non-traumatic subdural hemorrhage
1481		Tumor of hypothalamus
1482		Benign tumor of head and neck
1483		Neoplasm of glottis
1484		Pituitary mass
1485		Neoplasm of pituitary gland
1486		Pain in pelvis
1487		Endocrine system complication of procedure
1488		Infectious disorder of joint
1489		Benign neoplasm of head
1490		Benign neoplasm of retroperitoneum
1491		Supraventricular tachycardia
1492		Secondary glaucoma
1493		Cyst of kidney
1494		Infection associated with implant
1495		Benign genital neoplasm
1496		Deep venous thrombosis
1497		Chronic nervous system disorder
1498		Lesion of thoracic spine
1499		Vascular disorder of lower extremity
1500		Benign neoplasm of pelvis
1501		Secondary pulmonary hypertension
1502		Esophageal bleeding
1503		Tracheoesophageal fistula
1504		Nausea and vomiting
1505		Obstruction of larynx
1506		Acute laryngitis
1507		Primary malignant neoplasm of tonsil
1508		Joint stiffness
1509		Degenerative joint disease of shoulder region
1510		Scoliosis deformity of spine
1511		Enthesopathy
1512		Dislocation of joint
1513		Spinal enthesopathy
1514		Acquired trigger finger
1515		Acquired deformity of finger
1516		Ankylosis of joint
1517		Senile osteoporosis
1518		Lymphoid leukemia
1519		Swelling of limb
1520		Acquired deformity of limb
1521		Acute lymphoid leukemia
1522		Bursitis
1523		Chronic myeloid leukemia
1524		Cervical radiculopathy
1525		Chronic leukemia
1526		Urge incontinence of urine
1527		Left lower quadrant pain
1528		Laceration of liver
1529		Chronic pancreatitis
1530		Benign neoplasm of stomach
1531		Aneurysm of iliac artery
1532		Simple renal cyst
1533		Benign neoplasm of prostate
1534		Intestinal volvulus
1535		Benign neoplasm of male genital organ
1536		Bladder fistula
1537		Necrotizing enterocolitis in fetus OR newborn
1538		Carcinoid tumor of lung
1539		Empyema with fistula
1540		Bundle branch block
1541		Myocarditis
1542		Central serous chorioretinopathy
1543		Corneal ulcer
1544		Drug-induced delirium
1545		Abnormal vision
1546		Infective encephalitis
1547		Epilepsia partialis continua
1548		Psychoactive substance-induced organic mental disorder
1549		Deviated nasal septum
1550		Trigeminal neuralgia
1551		Neuroleptic malignant syndrome
1552		Myopia
1553		Keratoconjunctivitis
1554		Filamentary keratitis
1555		Otitis externa
1556		Primary malignant neoplasm of Waldeyer's ring
1557		Primary malignant neoplasm of cecum
1558		Bipolar I disorder
1559		Anomaly of tooth position
1560		Acute epiglottitis with obstruction
1561		Scleritis
1562		Somatoform disorder
1563		Dehydration
1564		Fracture of fibula
1565		Retinal vasculitis
1566		Perinatal intraventricular hemorrhage
1567		Ankylosing spondylitis
1568		Amnesia
1569		Primary malignant neoplasm of lateral wall of oropharynx
1570		Lipoma
1571		Trigeminal nerve disorder
1572		Primary malignant neoplasm of brain stem
1573		Anemia of chronic renal failure
1574		Neurosis
1575		Sacroiliac disorder
1576		Vertebral osteoporosis
1577		Painful mouth
1578		Postmenopausal osteoporosis
1579		Malformation sequence
1580		Sprain of joint
1581		Peripheral neuritis
1582		Chronic metabolic disorder
1583		Autoimmune thrombocytopenia
1584		X-linked hereditary disease
1585		Ischemic ulcer
1586		Allergic contact dermatitis
1587		Ischemic foot ulcer
1588		Osteoarthritis of acromioclavicular joint
1589		Floaters in visual field
1590		Bulbospinal neuronopathy
1591		Frontal lobe epilepsy
1592		Gastric ulcer with hemorrhage
1593		Inflammatory neuropathy
1594		Mucociliary clearance defect
1595		Non-infective non-allergic rhinitis
1596		Inherited mucociliary clearance defect
1597		Acquired deformity of upper limb
1598		Open wound of wrist
1599		Polyp of gallbladder
1600		Random blood sugar raised
1601		Sigmoid volvulus
1602		Bed-ridden
1603		Pneumoperitoneum
1604		Corticobasal degeneration
1605		Aneurysm of internal carotid artery
1606		Interference with vision
1607		Malignant neoplasm of lower lobe of lung
1608		Ankle pain
1609		Fluid volume disorder
1610		Nasal deviation
1611		Aberrant premature complexes
1612		Malignant neoplasm of lower lobe, bronchus or lung
1613		Chronic anemia
1614		Epithelial ovarian tumor, FIGO stage III
1615		Empyema with bronchopleural fistula
1616		Left ventricular outflow tract obstruction
1617		Immune thrombocytopenia
1618		Acute epiglottitis
1619		Common iliac aneurysm
1620		Left sided abdominal pain
1621		Premature atrial contraction
1622		Sequelae of cerebral infarction
1623		Benign lipomatous tumor
1624		Atrial premature complex
1625		Carcinoma of breast
1626		Synovial sarcoma
1627		Acute perforated appendicitis
1628		Pheochromocytoma
1629		Thrombocytopenic purpura
1630		Hypertriglyceridemia
1631		Hemophagocytic lymphohistiocytosis
1632		Tracheal fistula
1633		Carotid artery aneurysm
1634		Anemia of renal disease
1635		Impacted tooth
1636		Hemolytic erythrophagocytic syndrome
1637		Acquired platelet disorder
1638		Combined phagocytic defect
1639		Toxic nephropathy
1640		Neoplasm of left upper lobe of lung
1641		Fracture of cervical spine
1642		Bone pain
1643		Fracture of radius
1644		Neoplasm of palate
1645		Neoplasm of orbit
1646		Fracture of distal end of radius
1647		Mononeuropathy
1648		Connective tissue disease overlap syndrome
1649		Mixed collagen vascular disease
1650		Fracture of frontonasoethmoidal complex
1651		Atrophic mucosa
1652		Ligament injury
1653		Necrotic enteritis
1654		Abscess of gallbladder
1655		Idiopathic thrombocytopenic purpura
1656		Retroperitoneal sarcoma
1657		Absence of sensation
1658		Delayed hypersensitivity disorder
1659		Follicular non-Hodgkin's lymphoma
1660		Anemia secondary to renal failure
1661		Cerebral atrophy
1662		Clavicle injury
1663		Laceration of wrist
1664		Congenital abnormality of liver and/or biliary tract
1665		Laceration of oral cavity
1666		Neoplasm of eye region
1667		Sprain of ligament
1668		Retinitis
1669		Intraventricular conduction defect
1670		Acute laryngitis and/or tracheitis
1671		Primary osteoporosis
1672		Perinatal intracranial hemorrhage
1673		Antibody-mediated cytolysis
1674		Malignant tumor of palate
1675		Corneal erosion
1676		Sequelae of neurological disorders
1677		Malignant neoplasm of brainstem
1678		Deformity of hand
1679		Numbness
1680		Deformity of upper limb
1681		Lesion of clavicle
1682		Perinatal disorder
1683		Congenital anomaly of bile ducts
1684		Enthesopathy of lower limb
1685		Qualitative abnormality of granulocyte
1686		Torsion of colon
1687		Inflammation of sacroiliac joint
1688		Rectal fistula
1689		Epiglottitis
1690		Multiple congenital cysts of kidney
1691		Sex-linked hereditary disorder
1692		Non-IgE-mediated allergic disorder
1693		Tinea corporis
1694		Cervical spinal cord injury
1695		Corneal filament
1696		Allergic disorder of skin
1697		Acute gastric ulcer with hemorrhage
1698		Enthesitis
1699		Infiltrating duct carcinoma of breast
1700		Fracture of clavicle
1701		Urinary fistula
1702		Benign neoplasm of biliary tract
1703		Bleeding from anus
1704		Primary malignant neoplasm of left upper lobe of lung
1705		Empyema of gallbladder
1706		Enteritis due to radiation
1707		Adenocarcinoma of duodenum
1708		Minimal change disease
1709		Fracture of pubis
1710		Fistula of skin
1711		Hamartoma
1712		Volvulus of colon
1713		Finding related to ability to mobilize
1714		Acquired deformity of hand
1715		Torsion of intestine
1716		Upper respiratory tract obstruction
1717		Manic bipolar I disorder
1718		Perinatal necrotizing enterocolitis
1719		Malignant hypertension
1720		Melanocytic neoplasm
1721		FIGO stage finding for epithelial tumor of ovary
1722		FIGO stage finding for gynecological malignancy
1723		Hemianopia
1724		Gastric polyp
1725		Vasomotor rhinitis
1726		Oliguria
1727		Purpuric disorder
1728		Reduced mobility
1729		Impaired glucose tolerance
1730		Adenocarcinoma of small intestine
1731		Sarcoma of soft tissue
1732		Dementia associated with Parkinson's Disease
1733		Fracture of shaft of tibia
1734		Stab wound
1735		Meningoencephalitis
1736		Bleeding from mouth
1737		Nasal obstruction
1738		Internal large bowel fistula
1739		Alcohol-induced acute pancreatitis
1740		Broncho-esophageal fistula
1741		Perforation of stomach
1742		Drug-induced acute pancreatitis
1743		Synovial-like neoplasm
1744		Intracerebral hemorrhage in fetus or newborn
1745		Acquired deformity of the wrist / hand
1746		Primary adenocarcinoma of ampulla of Vater
1747		Volvulus of large intestine
1748		Axial spondyloarthritis
1749		Primary adenocarcinoma of common bile duct
1750		Primary sarcoma of retroperitoneum
1751		Primary adenocarcinoma of small intestine
1752		Malignant neoplasm of upper lobe of left lung
1753		Primary adenocarcinoma of biliary tract
1754		Spondyloarthritis
1755		Stenosis of tracheobronchial tree
1756		Pancreatic ductal adenocarcinoma
1757		Imaging of abdomen abnormal
1758		Random glucose level abnormal
1759		Focal dystonia
1760		Alcohol-induced pancreatitis
1761		Sarcoma of bone
1762		Primary adenocarcinoma of pancreas
1763		Non-allergic rhinitis
1764		Perinatal hemorrhage
1765		Hypertensive emergency
1766		Complication associated with dialysis catheter
1767		Congenital renal cyst
1768		Adenocarcinoma of pancreas
1769		Hypertensive crisis
1770		Anemia in chronic kidney disease
1771		Neuroendocrine neoplasm of lung
1772		Mass of nasal sinus
1773		Laceration of mouth
1774		Supraglottitis
1775		Postobstructive pneumonia
1776		Coronary atherosclerosis
1777		Stenosis of artery
1778		Uremia due to inadequate renal perfusion
1779		Diabetes mellitus
1780		Frank hematuria
1781		Bacterial pneumonia
1782		Knee pain
1783		Inflammatory disease of the central nervous system
1784		Retroperitoneal cyst
1785		Mycobacteriosis
1786		Infection caused by Actinomycetales
1787		Acute myocardial infarction
1788		Pulmonary embolism
1789		Periodontal disease
1790		Periodontitis
1791		Fracture of bone of head
1792		Soft tissue infection
1793		Pyoderma
1794		Congenital anomaly of musculoskeletal system
1795		Postoperative hypothyroidism
1796		Congenital abnormality of lower limb and pelvic girdle
1797		Calculus of gallbladder with acute cholecystitis
1798		Hypercortisolism
1799		Primary malignant neoplasm of gallbladder
1800		Perianal abscess
1801		Primary malignant neoplasm of glottis
1802		Congenital anomaly of aorta
1803		Embolism and thrombosis of an arm or leg artery
1804		Lymphadenitis
1805		Phlebitis
1806		Polyneuropathy due to diabetes mellitus
1807		Polyneuropathy associated with another disorder
1808		Congenital anomaly of brain
1809		Facial nerve disorder
1810		Conjunctivitis
1811		Otalgia
1812		Alcohol dependence
1813		Schizophrenia
1814		Psychotic disorder
1815		Pressure ulcer of back
1816		Drug dependence
1817		Burn
1818		Anal pain
1819		Intermittent claudication
1820		Tachycardia
1821		Concussion injury of brain
1822		Multiple fractures of thoracic spine
1823		Right flank pain
1824		Localized infection
1825		Perineal pain
1826		Autoimmune endocrine disease
1827		Functional disorder of bladder neck and sphincter mechanism
1828		Hyperglycemic disorder
1829		Acute peptic ulcer with hemorrhage
1830		Brain ventricular shunt infection
1831		Open wound in mouth
1832		Calculus of bile duct with cholangitis
1833		Pain in finger
1834		Mood swings
1835		Anaplastic astrocytoma of brain
1836		Overlap syndrome
1837		Psychoactive substance dependence
1838		Facet joint pain
1839		Facial palsy
1840		Lower limb joint arthritis
1841		Diffuse brain injury
1842		Carotid atherosclerosis
1843		Pain of ear structure
1844		Genitourinary tract problem
1845		Tricuspid valve disorder, non-rheumatic
1846		Sinus of Valsalva abnormality
1847		Tricuspid incompetence, non-rheumatic
1848		Lipomatous tumor
1849		Metastasis to lung of unknown primary
1850		Benign tumor of hypothalamus
1851		Perianal lump
1852		Pituitary adenoma
1853		Bronchopleural fistula
1854		Aortoiliac atherosclerosis
1855		Dysfunctional voiding
1856		Renal disorders in systemic disease
1857		Histiocytic syndrome
1858		Neoplasm of floor of mouth
1859		Neoplasm of brain stem
1860		Congenital anomaly of digestive organ
1861		Pain characterized by relieving factor
1862		Internal gastrointestinal fistula
1863		Pain characterized by provoking factor
1864		Thrombosis of arteries of the extremities
1865		Pain provoked by exertion
1866		Abscess of perineum
1867		Laceration of upper limb
1868		Arthritis of spine
1869		Vasovagal syncope
1870		Rotator cuff syndrome
1871		Scalp laceration
1872		Purulent sputum
1873		Benign cerebral tumor
1874		Congenital anomaly of abdomen
1875		Pain relief by rest
1876		Malignant tumor of floor of mouth
1877		Malignant tumor of meninges
1878		Congenital anomaly of lower trunk
1879		Malignant neoplasm of cerebral meninges
1880		Third cranial nerve weakness
1881		Acute nephritis
1882		Intermittent pain
1883		Spinal arthritis deformans
1884		Gastrostomy present
1885		Drug overdose
1886		Open wound of upper limb
1887		Alcoholism
1888		Radiation pneumonitis
1889		Benign neoplasm of pituitary gland
1890		Cardiorespiratory arrest
1891		Third cranial nerve disease
1892		Abscess of buttock
1893		Fracture of acetabulum
1894		Olivopontocerebellar degeneration
1895		SLE glomerulonephritis syndrome
1896		Local infection of wound
1897		Fracture of sternum
1898		Diabetic peripheral neuropathy
1899		Secondary malignant neoplasm of cerebral meninges
1900		Large bowel fistula
1901		Left inguinal hernia
1902		Intra-abdominal hematoma
1903		Systemic lupus erythematosus with organ/system involvement
1904		Vertebral joint pain
1905		Metastatic malignant neoplasm of meninges
1906		Lesion of spleen
1907		Glomerular disease due to systemic lupus erythematosus
1908		Anaplastic astrocytoma of central nervous system
1909		Nerve palsy
1910		Nephrosis co-occurrent and due to systemic lupus erythematosus
1911		Malignant thymoma
1912		Carcinoid tumor
1913		Allergic reaction
1914		Chronic musculoskeletal pain
1915		Infection associated with neurological device
1916		Neuropathy of upper limb
1917		Arthritis of pelvis
1918		Concussion injury of body structure
1919		Ulcer of back
1920		Nephropathy co-occurrent and due to systemic lupus erythematosus
1921		Peripheral neuropathy due to metabolic disorder
1922		Open wound of face
1923		Infection by Ascomycetes
1924		Adverse reaction
1925		Facial laceration
1926		Gastrointestinal fistula
1927		Carotid artery stenosis
1928		Acute pulmonary edema
1929		Restless legs
1930		Proteinuria
1931		Spasm
1932		Benign neoplasm of female genital organ
1933		Chronic sinusitis
1934		Candidiasis
1935		Systemic inflammatory response syndrome
1936		Benign neoplasm of soft tissue
1937		Abnormal presence of protein
1938		Abscess of limb
1939		Superficial injury of head
1940		Superficial injury of head and neck
1941		Infection - suppurative
1942		Chronic intracranial subdural hematoma
1943		Neoplasm of hypopharynx
1944		Cervical disc disorder
1945		Malignant tumor of extrahepatic bile duct
1946		Malignant tumor of larynx
1947		Angle-closure glaucoma
1948		Primary malignant neoplasm of common bile duct
1949		Intraocular hemorrhage
1950		Primary systemic arteritis
1951		Nasal discharge
1952		Epidural hemorrhage
1953		Prolapsed cervical intervertebral disc
1954		Sleep related movement disorder
1955		Primary adenocarcinoma of intestinal tract
1956		Primary adenocarcinoma of digestive organ
1957		Displacement of cervical intervertebral disc
1958		Primary malignant neoplasm of extrahepatic bile duct
1959		Paralytic syndrome of all four limbs
1960		Lesion of hypopharynx
1961		Hypopharyngeal lesion
1962		Cerebral artery occlusion
1963		Cystitis
1964		Congenital vascular disorder
1965		Glial tumor of brain
1966		Malignant glioma of brain
1967		Pleural effusion associated with pulmonary infection
1968		Congenital vascular malformation
1969		Vascular disorder of pelvis
1970		Primary malignant neoplasm of rectum
1971		Open wound of head
1972		Open wound of head AND/OR neck
1973		Gingival and periodontal disease
1974		Arterial embolism
1975		Cerebral ischemia
1976		Laceration - injury
1977		Ischemia
1978		Congenital cardiovascular disorder
1979		Cardiac arrhythmia
1980		Dilated cardiomyopathy
1981		Congenital anomaly of trunk
1982		Stenosis of intracranial vessel
1983		Encephalitis
1984		Epiretinal membrane
1985		Mass of right lower lobe of lung
1986		Left flank pain
1987		Superficial injury
1988		Fracture of thoracic spine
1989		Neoplasm of right lower lobe of lung
1990		Neoplasm of larynx
1991		Acute gastrointestinal hemorrhage
1992		Aortic valve cusp abnormality
1993		Lesion of larynx
1994		Jaw injury
1995		Systemic vasculitis
1996		Asthma
[truncated: 3,475 more rows]
